# Supplementary material for: rAAV2-Mediated Restoration of GALC in Neural Stem Cells from Krabbe Patient-Derived iPSCs
Source: Pharmaceuticals (Basel). 2023 Apr 20;16(4):624. doi: 10.3390/ph16040624 (PMC10143348; doi:10.3390/ph16040624)
Supplement: Supplementary file 1 [file pharmaceuticals-16-00624-s001.zip]

Archive with 1 entries (1 files):
- pharmaceuticals-2227025-supplementary.pdf
